# Supplementary material for: Effects of Hst3p inhibition in Candida albicans: a genome-wide H3K56 acetylation analysis
Source: Front Cell Infect Microbiol. 2022 Oct 27;12:1031814. doi: 10.3389/fcimb.2022.1031814 (PMC9647175; doi:10.3389/fcimb.2022.1031814)
Supplement: Supplementary file 4 [file Table_3.xlsx]

## Sheet: Foglio1
Supplemetary Table 3: expression changes of genes ChIP-enriched upon NAM treatment
Gene_ID	Gene_Name	FC_CaNAM_vs_CTRL	pvalue	padj	Desctiption
C1_13440C_A	OFI1	629.349	1.68062e-14	1.98975e-13	Putative transcription factor with zinc finger DNA-binding motif, involved in regulation of white-opaque switching and filamentous growth
C4_04070C_A	PGA30	103.422	3.50062e-18	5.63601e-17	GPI-anchored protein of cell wall
C4_03570W_A	HWP1	68.8832	4.42705e-22	1.02668e-20	Hyphal cell wall protein; host transglutaminase substrate; opaque-, a-specific, alpha-factor induced; at MTLa side of conjugation tube; virulence complicated by URA3 effects; Bcr1-repressed in RPMI a/a biofilms; Spider biofilm induced
C5_04230W_A	MRV6	38.1703	1.31807e-05	5.4665e-05	Ortholog of Candida albicans WO-1 : CAWG_04796
C1_02070W_A	HSP31	26.4497	1.93764e-48	1.79073e-46	Putative 30 kda heat shock protein; repressed during the mating process; rat catheter biofilm induced
C4_03510C_A	HWP2	24.6906	3.50458e-30	1.32319e-28	GPI-anchored, glycosylated cell wall protein; required for biofilm formation, adhesion, filamentous growth on some media; expressed in hyphae; mutant delayed in virulence; regulated by Efg1, Tup1; similar to Hwp1 and Rbt1 domains
CR_07800W_A	SAP2	24.6734	5.20949e-88	2.30408e-85	Major secreted aspartyl proteinase; utilization of protein as nitrogen source; role in virulence complicated by URA3 effects; immunoprotective; regulated by growth, albumin, drugs, white cell-type; flow model biofilm induced
C3_02750W_A		22.9297	1.62727e-21	3.58578e-20	Protein with a ribonuclease III domain; flow model biofilm induced; Spider biofilm induced
C5_01360W_A	CFL4	16.4889	2.40128e-22	5.69683e-21	C-terminus similar to ferric reductases; induced in low iron; Sfu1-repressed; ciclopirox olamine induced; colony morphology-related gene regulation by Ssn6; Hap43-repressed; Sef1-regulated
C1_13450W_A	HYR1	15.7274	5.63476e-48	4.84589e-46	GPI-anchored hyphal cell wall protein; macrophage-induced; repressed by neutrophils; resistance to killing by neutrophils, azoles; regulated by Rfg1, Efg1, Nrg1, Tup1, Cyr1, Bcr1, Hap43; Spider and flow model biofilm induced
C5_03430W_A		15.3379	3.50057e-32	1.49486e-30	Protein of unknown function; Spider biofilm induced
C1_06150W_A		14.187	2.06984e-12	2.01516e-11	Ortholog of Candida albicans WO-1 : CAWG_00792
C1_10150W_A	WOR1	14.0241	3.73832e-09	2.56058e-08	Transcription factor ("master switch") of white-opaque phenotypic switching; required to establish and maintain the opaque state; opaque-specific, nuclear; regulates its own expression; suggested role in regulation of adhesion factors
C1_13080W_A	OP4	13.2212	1.22861e-10	9.9315e-10	Ala- Leu- and Ser-rich protein; secreted; N-terminal hydrophobic region; possible glycosylation; opaque-specific transcript; repressed by alpha pheromone in opaque MTLa homozygotes; fluconazole-induced; Spider biofilm induced
C1_07330W_A	RME1	12.7432	8.16706e-49	7.90163e-47	Zinc finger protein, controls asexual sporulation; white-specific transcript; upregulation correlates with clinical development of fluconazole resistance; Upc2-regulated in hypoxia; flow model biofilm induced; Spider biofil
C4_04040W_A		12.0788	0.0348518	0.0649225	Ortholog of C. dubliniensis CD36 : Cd36_43820 and Candida albicans WO-1 : CAWG_03393
CR_07440W_A	ACE2	11.4888	9.66803e-24	2.49435e-22	Transcription factor; similar to S. cerevisiae Ace2 and Swi5; regulates morphogenesis, cell separation, adherence, virulence in a mice; mutant is hyperfilamentous; rat catheter and Spider biofilm induced
C3_02330C_A		11.192	6.15122e-17	8.96197e-16	Protein of unknown function; Spider biofilm induced
CR_06870C_A		10.3133	8.73439e-08	5.0878e-07	Protein similar to ferric reductase Fre10p
C3_05170W_A	WOR2	9.76608	4.02035e-24	1.09184e-22	Zn(II)2Cys6 transcription factor; regulator of white-opaque switching; required for maintenance of opaque state; Hap43-induced
CR_01330W_A	CPA2	8.28243	3.00397e-89	1.43081e-86	Putative arginine-specific carbamoylphosphate synthetase; protein enriched in stationary phase yeast cultures; rat catheter biofilm induced; Spider biofilm induced
C1_04310C_A	GIG1	6.95589	6.20988e-16	8.21615e-15	Protein induced by N-acetylglucosamine (GlcNAc); localized in cytoplasm; mutation causes increased resistance to nikkomycin Z
C6_02830W_A	MNN45	6.79308	1.81024e-21	3.94684e-20	Mannosyltransferase; transcript upregulated in Ssk1 response regulator mutant or in nik1 null mutant, but not in chk1 or sln1 null mutants; pheromone induced; Spider biofilm induced
C6_01680C_A	GBU1	6.62299	2.97676e-22	6.95552e-21	Guanidinobutyrase (Gbase), enzyme involved in metabolism of guanidinobutyrate
C7_01840W_A	IQG1	6.35768	3.82555e-60	6.40211e-58	Actomyosin ring component at bud neck; cell-cycle regulated ser phosphorylation at CDK sites regulate association with Bni1/Bnr1, Iqg1 degradation, and ring disassembly; mutation causes cytokinetic defects; rat catheter biofilm repressed
C1_06340W_A		6.05895	1.83851e-18	3.04386e-17	Ortholog of C. dubliniensis CD36 : Cd36_05920, C. parapsilosis CDC317 : CPAR2_803860, C. auris B8441 : B9J08_000594, Pichia stipitis Pignal : PICST_30324 and Candida guilliermondii ATCC 6260 : PGUG_04439
C1_07040C_A		5.94297	2.64407e-05	0.000102969	Pry family pathogenesis-related protein; oral infection upregulated gene; mutant has reduced capacity to damage oral epithelial cells
C2_07790C_A		5.90974	1.65685e-22	4.0075e-21	Protein of unknown function; induced by alpha pheromone in SpiderM medium
C3_02550C_A	DCG1	5.90076	1.73373e-12	1.70131e-11	Protein of unknown function; ortholog of S. cerevisiae Dcg1; transcript regulated by Nrg1 and Mig1
CR_07070C_A	ALS3	5.61297	1.26243e-48	1.18439e-46	Cell wall adhesin; epithelial adhesion, endothelial invasion; alleles vary in adhesiveness; immunoprotective in mice; binds SspB adhesin of S. gordonii in mixed biofilm; induced in/required for Spider biofilm; flow model biofilm repressed
CR_10180W_A		5.5947	2.16807e-15	2.76229e-14	Protein of unknown function; Spider biofilm induced
CR_04710W_A		5.56556	1.42455e-09	1.02211e-08	Ortholog(s) have U2-type spliceosomal complex localization
C5_00710W_A	IFF8	5.46246	3.5043e-18	5.63601e-17	Putative GPI-anchored adhesin-like protein; decreased transcription is observed in an azole-resistant strain that overexpresses MDR1
CR_09700W_A		5.41051	2.30873e-36	1.2115e-34	Predicted membrane transporter, member of the aromatic acid:proton symporter (AAHS) family, major facilitator superfamily (MFS)
C6_03570W_A		4.95294	0.0888687	0.143562	Ortholog of C. dubliniensis CD36 : Cd36_64110, C. parapsilosis CDC317 : CPAR2_500910, Candida tenuis NRRL Y-1498 : CANTEDRAFT_115913 and Pichia stipitis Pignal : PICST_32870
C5_02860C_A	GRP2	4.68574	5.14581e-25	1.45492e-23	NAD(H)-linked methylglyoxal oxidoreductase involved in regulation of methylglyoxal and pyruvate levels; regulation associated with azole resistance; induced in core stress response or by oxidative stress via Cap1, fluphenazine, benomyl
C1_08070W_A	CDR4	4.23496	2.04186e-18	3.37152e-17	Putative ABC transporter superfamily; fluconazole, Sfu1, Hog1, core stress response induced; caspofungin repressed; fluconazole resistance not affected by mutation or correlated with expression; rat catheter and flow model biofilm induced
C1_11700C_A	MRF1	4.22004	4.41208e-68	8.81277e-66	Putative mitochondrial respiratory protein; induced by farnesol, benomyl, nitric oxide, core stress response; oxidative stress-induced via Cap1; stationary-phase enriched protein; Spider biofilm induced
C7_03570W_A	ARG4	4.19602	1.52577e-41	1.04973e-39	Argininosuccinate lyase, catalyzes the final step in the arginine biosynthesis pathway; alkaline downregulated; flow model biofilm induced; Spider biofilm induced
C6_03110C_A		3.75474	2.05649e-08	1.30104e-07	Ortholog of S. cerevisiae : ASA1, C. glabrata CBS138 : CAGL0K07920g, C. dubliniensis CD36 : Cd36_63960, C. parapsilosis CDC317 : CPAR2_600230 and C. auris B8441 : B9J08_002518
C3_07160W_A	PGA32	3.67026	3.6468e-15	4.57104e-14	Putative GPI-anchored adhesin-like protein; induced in high iron; Spider biofilm induced
C2_10000C_A		3.52821	0.000936305	0.00262811	Ortholog of C. parapsilosis CDC317 : CPAR2_407200.1, C. dubliniensis CD36 : Cd36_24070, Candida metapsilosis : CMET_2070 and Pichia stipitis Pignal : PICST_31669
C6_00850W_A		3.3327	3.96222e-10	3.04393e-09	Putative glutathione peroxidase; induced by peroxide, exposure to neutrophils and macrophage blood fractions; repressed during infection of macrophages; Spider biofilm induced; flow model biofilm repressed
C5_00530W_A		3.29277	0.13152	0.200882	Ortholog of C. dubliniensis CD36 : Cd36_50530, C. parapsilosis CDC317 : CPAR2_303990, Candida tenuis NRRL Y-1498 : CANTEDRAFT_107934 and Pichia stipitis Pignal : PICST_63283
C5_01570C_A	SPO1	3.19376	1.31928e-08	8.54497e-08	Protein similar to phospholipase B; fungal-specific (no human or murine homolog)
C1_07610C_A		3.08894	9.27881e-06	3.94063e-05	Ortholog of C. dubliniensis CD36 : Cd36_07090, C. auris B8441 : B9J08_003145, Candida tenuis NRRL Y-1498 : cten_CGOB_00237 and Debaryomyces hansenii CBS767 : DEHA2F25542g
C3_02300W_A	FGR23	3.02593	5.09099e-11	4.33014e-10	Protein of unknown function; repressed by a1/alpha2 in white-phase cells, a-specific, alpha factor-induced; Hap43-repressed; flow model biofilm induced; Tn mutation affects filamentous growth;
C1_01920W_A	ROA1	2.98446	2.43516e-05	9.56758e-05	Putative PDR-subfamily ABC transporter involved in sensitivity to azoles; Spider biofilm induced
C1_02390W_A		2.95969	7.47475e-20	1.3983e-18	Putative nuclease required for DNA single- and double-strand break repair; rat catheter biofilm induced
C6_02330W_A		2.90285	1.04674e-16	1.49341e-15	Described as a Gag-related protein; hyphal induced; downregulation correlates with clinical development of fluconazole resistance; repressed by nitric oxide, 17-beta-estradiol, ethynyl estradiol
CR_07810W_A	YHB5	2.75964	6.0245e-16	7.98795e-15	Flavohemoglobin-related protein; not required for normal NO resistance; predicted globin/FAD-binding/NAD(P)-binding domains but lacks some conserved residues of flavohemoglobins; filament induced; rat catheter and Spider biofilm induced
C1_09160W_A	AOX1	2.66602	8.3062e-20	1.53528e-18	Alternative oxidase; low abundance; constitutively expressed; one of two isoforms (Aox1p and Aox2p); involved in a cyanide-resistant respiratory pathway present in plants, protists, and some fungi, absent in S. cerevisiae; Hap43p-repressed
C7_04230W_A	NRG1	2.60439	7.84411e-05	0.00027748	Transcription factor/repressor; regulates chlamydospore formation/hyphal gene induction/virulence and rescue/stress response genes; effects both Tup1 dependent and independent regulation; flow model biofilm induced; Spider biofilm repressed
C6_01810W_A		2.49529	0.000629329	0.00184946	Protein of unknown function; transcription repressed by fluphenazine treatment
C4_06530C_A	XUT1	2.46849	7.11217e-10	5.31225e-09	Putative high-affinity, high-capacity xanthine-uric acid/H+ symporter; similar to A. nidulans UapA; member of the Nucleobase-Ascorbate Transporter/Nucleobase-Cation Symporter (NAT/NCS2) family; rat catheter biofilm induced
C1_03240W_A		2.45342	7.43301e-10	5.53853e-09	Ortholog of C. dubliniensis CD36 : Cd36_03040, C. parapsilosis CDC317 : CPAR2_108610, C. auris B8441 : B9J08_000283, Debaryomyces hansenii CBS767 : DEHA2G16500g and Pichia stipitis Pignal : PICST_32835
C3_05320W_A		2.43334	2.56413e-14	3.00702e-13	Protein of unknown function; Hog1-repressed; Spider biofilm induced
C1_02470W_A		2.3318	0.000368662	0.00114539	Ortholog of C. dubliniensis CD36 : Cd36_02330, C. parapsilosis CDC317 : CPAR2_106450, Candida tropicalis MYA-3404 : CTRG_04653 and Candida albicans WO-1 : CAWG_01134
C1_12930C_A		2.30482	3.0658e-09	2.13297e-08	Predicted membrane transporter; sugar porter (SP) family member, major facilitator superfamily; caspofungin induced; Spider biofilm induced
C1_03840W_A		2.27398	0.00249388	0.00629262	Ortholog of C. dubliniensis CD36 : Cd36_03580, C. parapsilosis CDC317 : CPAR2_105090, C. auris B8441 : B9J08_004984 and Candida tenuis NRRL Y-1498 : CANTEDRAFT_106351
C5_01670W_A	DAL52	2.23861	0.00228896	0.00585671	Putative allantoate permease; mutant is viable; similar but not orthologous to S. cerevisiae Dal5
C2_00880W_A		2.20754	1.22749e-09	8.86884e-09	Predicted dihydrodiol dehydrogenase; ortholog of S. pombe SPAC513.06c; flow model and rat catheter biofilm repressed
C1_09150W_A	AOX2	2.17208	0.19487	0.279379	Alternative oxidase; cyanide-resistant respiration; induced by antimycin A, oxidants; growth; Hap43, chlamydospore formation repressed; rat catheter, Spider biofilm induced; regulated in Spider biofilms by Bcr1, Tec1, Ndt80, Brg1
CR_00010C_A		2.15039	0.00422615	0.0100764	Protein similarity to mutator-like element (MULE) transposase
C7_01520W_A	FLU1	2.1222	2.2725e-08	1.43001e-07	Multidrug efflux pump of the plasma membrane; MDR family member of the MFS (major facilitator superfamily) of transporters; involved in histatin 5 efflux; fungal-specific (no human/murine homolog)
C1_13600W_A		2.10098	0.0426632	0.0771076	Ortholog of S. cerevisiae : YBL029W, C. glabrata CBS138 : CAGL0F04125g, C. parapsilosis CDC317 : CPAR2_201430, C. auris B8441 : B9J08_000642 and Candida tenuis NRRL Y-1498 : CANTEDRAFT_136724
C2_09880C_A		2.0849	0.0964746	0.154112	Putative protein of unknown function; Plc1-regulated; transcript induced by Mnl1 under weak acid stress; flow model, rat catheter, Spider biofilm induced
C1_05740C_A		2.07696	0.0155166	0.0318036	Ortholog of C. dubliniensis CD36 : Cd36_05410, C. parapsilosis CDC317 : CPAR2_107480, C. auris B8441 : B9J08_004575 and Candida tenuis NRRL Y-1498 : CANTEDRAFT_94695
C6_00290W_A		2.07651	0.000882446	0.00249503	Protein of unknown function; regulated by yeast-hypha switch; induced by Mnl1 in weak acid stress; 5' UTR intron; repressed by chlamydospore formation in C. albicans and C. dubliniensis; rat catheter, Spider and flow model biofilm induced
C6_03490C_A	SAP1	2.06781	1.45332e-05	5.96747e-05	Secreted aspartyl proteinase; acts in utilization of protein as nitrogen source; assessment of virulence role complicated by URA3 effects; regulated by growth phase, alpha-pheromone; produced by opaque cells
C3_02660W_A		2.04528	0.0150377	0.0309244	Protein of unknown function; Spider biofilm induced
C5_03460C_A		2.04099	1.4223e-07	8.11692e-07	Has domain(s) with predicted role in GPI anchor biosynthetic process
C1_07960W_A		1.99504	0.00152168	0.00405432	Predicted nuclear exosome-associated nucleic acid binding protein; rat catheter and Spider biofilm induced
C7_03560W_A		1.98856	8.90237e-07	4.40283e-06	Protein of unknown function; expression decreases by benomyl treatment or in an azole-resistant strain overexpressing MDR1; Spider biofilm induced
C3_03720W_A	GTT11	1.96303	2.49893e-11	2.20419e-10	Glutathione S-transferase, localized to ER; induced in exponentially growing cells, under oxidative stress; induced by nitric oxide; Spider biofilm induced
C1_07880C_A	GCS1	1.95601	4.83244e-06	2.16047e-05	Gamma-glutamylcysteine synthetase; glutathione synthesis, required for virulence;induced in low iron, H2O2, Cd, or presence of human neutrophils; possibly adherence-induced; Spider and F-12/CO2 biofilm induced
CR_07060C_A	CRZ2	1.95266	0.00126458	0.00344795	C2H2 transcription factor, involved in regulation of early adaptation to murine GI tract; Rim101-repressed at pH 8; required for yeast cell adherence to silicone substrate; Spider biofilm induced
C4_06590W_A	CCJ1	1.94256	0.00554998	0.0128806	Protein involved in cell cycle regulation; ortholog of S. pombe SPAC1071.09c DNAJ domain protein; Hap43-induced gene
C1_11340W_A	PRM1	1.94073	0.000207919	0.000679745	Putative membrane protein with a predicted role in membrane fusion during mating; Hap43p-repressed gene; protein induced during the mating process
C2_02400W_A	ECM3	1.90412	5.46919e-05	0.000199324	Has domain(s) with predicted role in transmembrane transport and integral component of membrane localization
C1_01150C_A		1.90336	2.43006e-05	9.55363e-05	Ortholog(s) have tRNA methyltransferase activity and role in tRNA methylation, wybutosine biosynthetic process
C1_09550W_A		1.88624	0.0228213	0.0448459	Protein of unknown function; transcript detected on high-resolution tiling arrays; rat catheter biofilm induced
C1_05900W_A		1.86964	0.000640371	0.00187745	Protein of unknown function; mRNA binds to She3; Hap43 repressed gene; Spider biofilm induced
C2_05320W_A	CDC7	1.86297	9.66208e-06	4.08938e-05	Catalytic subunit of Dbf4p-regulated serine/threonine protein kinase; negative regulator of hyphal development; cell-cycle regulated periodic mRNA expression; S. cerevisiae ortholog is not cell-cycle regulated
C4_05970W_A		1.84964	1.58207e-16	2.23657e-15	Protein of unknown function; Hap43-repressed gene
C1_13950C_A		1.84135	0.0469697	0.0835737	Ortholog(s) have Atg8 ligase activity, enzyme activator activity, protein tag activity
C3_02390W_A		1.83751	2.26041e-05	8.96636e-05	Protein of unknown function; Plc1-regulated
CR_09890C_A	BET2	1.82848	3.40601e-05	0.000129865	Putative Type II geranylgeranyltransferase beta subunit; transcript regulated by Mig1
C2_00890W_A		1.78974	0.00648962	0.0148334	Ortholog of C. dubliniensis CD36 : Cd36_15830, C. parapsilosis CDC317 : CPAR2_212930, Candida tropicalis MYA-3404 : CTRG_01155, Candida albicans WO-1 : CAWG_03868 and Candida metapsilosis : CMET_2287
CR_02530W_A	DBP2	1.77873	0.00020287	0.000664641	Putative DEAD-box family ATP-dependent RNA helicase; flucytosine induced; repressed in core stress response
C1_09540W_A		1.76135	6.0904e-05	0.000219765	Protein of unknown function; Spider biofilm induced
CR_05610C_A	SRR1	1.72262	0.279728	0.374862	Two-component system response regulator; involved in stress response; Plc1-regulated; upregulated in cyr1 null mutant; flow model biofilm induced; Spider biofilm induced
C4_00920C_A		1.70388	0.000301306	0.000952854	Possible similarity to mutator-like element (MULE) transposase; flow model biofilm induced; expression regulated during planktonic growth
C1_13740W_A	KAR9	1.68967	0.00543392	0.0126444	Ortholog of S. cerevisiae Kar9; role in mitotic spindle positioning; nonessential; localizes to bud tip, bud neck, hyphal tip; wild-type localization requires actin and microtubule cytoskeleton; induced by alpha factor
C2_05640W_A		1.67482	4.93261e-08	2.98561e-07	Putative helix-loop-helix (HLH) transcription factor with a role in filamentous growth
C1_10630C_A		1.67311	0.00071448	0.00206539	Has domain(s) with predicted role in mitotic sister chromatid cohesion
C3_06880W_A		1.67041	0.0644269	0.109536	Protein of unknown function; Hap43-induced gene
C5_03470C_A		1.64232	0.000579288	0.0017146	Predicted membrane transporter, member of the L-amino acid transporter-3 (LAT3) family, major facilitator superfamily (MFS)
C3_02760C_A		1.63982	4.78939e-06	2.14277e-05	Protein required for normal filamentous growth; mRNA binds She3
C1_11370C_A		1.62991	1.30024e-05	5.39615e-05	Essential protein required for the DNA integrity checkpoint pathway; Spider biofilm induced
C1_13750C_A		1.627	0.0146084	0.0302121	Ortholog of C. dubliniensis CD36 : Cd36_12740, C. parapsilosis CDC317 : CPAR2_201620, C. auris B8441 : B9J08_002511 and Candida tenuis NRRL Y-1498 : CANTEDRAFT_107586
C4_06600W_A	TOP2	1.62659	1.35823e-06	6.53979e-06	DNA topoisomerase II; catalyzes ATP-dependent DNA relaxation and decatenation in vitro; Y842 predicted to be catalytic; functional homolog of S. cerevisiae Top2p; sensitive to amsacrine or doxorubicin; farnesol-upregulated in biofilm
C2_06070W_A	FAA2-1	1.62125	0.0698715	0.117184	Predicted long chain fatty acid CoA ligase; upregulated upon phagocytosis; induced by nitric oxide independent of Yhb1
CR_08250C_A	HSP104	1.61664	0.0930514	0.149578	Heat-shock protein; roles in biofilm and virulence; complements chaperone, prion activity in S. cerevisiae; guanidine-insensitive; heat shock/stress induced; repressed in farnesol-treated biofilm; sumoylation target; Spider biofilm induced
C3_00330W_A	UTP8	1.60697	0.000366351	0.00113883	Essential nucleolar protein; involved in tRNA export from the nucleus and ribosomal small subunit biogenesis; physically interacts with TAP-tagged Nop1; Spider biofilm induced
C3_05720C_A	KIP3	1.59129	0.00120374	0.00329804	Kinesin, dual-activity motor that slides on microtubules and depolymerizes microtubule plus-ends, involved in mitotic spindle organization
C1_01520C_A	SOD2	1.58004	7.41362e-06	3.19896e-05	Mitochondrial Mn-containing superoxide dismutase; protection against oxidative stress; homotetramer active; N-terminal 34 amino acids removed on mitochondrial import; H2O2-induced via Cap1p; Hap43p-, alkaline-downregulated, farnesol-induced
C5_04850W_A		1.57246	0.0604136	0.103681	Protein of unknown function; early-stage flow model biofilm induced
C5_03080C_A		1.55484	0.00023731	0.000767323	Predicted membrane transporter; monocarboxylate porter (MCP) family, major facilitator superfamily (MFS); Spider biofilm induced; rat catheter biofilm repressed
C1_05930C_A		1.53994	1.73268e-05	6.98033e-05	Ortholog(s) have glutathione hydrolase activity, omega peptidase activity, peptidase activity, role in glutathione catabolic process and cytoplasm, glutathione hydrolase complex, nuclear periphery localization
C1_09710C_A		1.52612	0.0130408	0.0273538	Ortholog(s) have role in endonucleolytic cleavage in 5'-ETS of tricistronic rRNA transcript (SSU-rRNA, 5.8S rRNA and LSU-rRNA), more
CR_00060C_A		1.52429	1.51168e-05	6.1825e-05	DNA helicase involved in rDNA replication; Spider biofilm repressed
C1_01980W_A	HGT1	1.52084	0.478242	0.57781	High-affinity MFS glucose transporter; induced by progesterone, chloramphenicol, benomyl; likely essential for growth; protein newly produced during adaptation to the serum; rat catheter and Spider biofilm induced
CR_08840C_A	NIT2	1.50964	0.0453709	0.081242	Putative carbon-nitrogen hydrolase; rat catheter biofilm repressed
CR_08500W_A		1.50709	0.00114892	0.00316182	Ortholog(s) have unfolded protein binding activity and role in protein import into nucleus, ribosomal large subunit biogenesis
C4_01650C_A		1.50344	4.33299e-05	0.000161754	Putative cleavage and polyadenylation factor; heterozygous null mutant exhibits hypersensitivity to parnafungin and cordycepin in the C. albicans fitness test; possibly an essential gene, disruptants not obtained by UAU1 method
C1_05920W_A		1.49546	0.0423135	0.0765201	Protein of unknown function; induced during chlamydospore formation in both C. albicans and C. dubliniensis; Spider biofilm induced
C1_03720C_A		1.48701	1.33185e-05	5.51627e-05	Protein of unknown function; rat catheter biofilm repressed
CR_01470W_A	CSP37	1.44521	0.0392459	0.0717323	Hyphal cell wall protein; role in progression of mouse systemic infection; predicted P-loop, divalent cation binding, N-glycosylation sites; expressed in yeast and hyphae; hyphal downregulated; stationary-phase enriched; GlcNAc-induced
CR_08350W_A		1.44196	0.000996196	0.00278611	Ortholog(s) have adenyl-nucleotide exchange factor activity and role in SRP-dependent cotranslational protein targeting to membrane, translocation
C7_01940C_A		1.43854	0.00152632	0.00406494	Pheromone-regulated protein (Prm10) of S. cerevisiae; colony morphology-related gene regulation by Ssn6; induced by Mnl1 under weak acid stress; possibly essential gene, disruptants not obtained by UAU1 method; Spider biofilm induced
C1_13360C_A	RMP1	1.43152	0.265661	0.358772	Ortholog of Rmp1; subunit of RNase MRP subunit that processes pre-rRNA and has a role in cell cycle-regulated degradation of daughter cell-specific mRNAs; rat catheter and Spider biofilm induced
C7_02910W_A	ENA21	1.43039	0.000499608	0.00150393	Predicted P-type ATPase sodium pump; Gcn4p-regulated; flucytosine, amphotericin B, or ketoconazole-induced; osmotic stress-induced; overlaps orf19.5170.1, which is annotated as a blocked reading frame; Spider biofilm induced
C6_00490W_A		1.41099	0.03213	0.0604708	Ortholog(s) have phospholipase A2 activity, role in cardiolipin acyl-chain remodeling, cardiolipin metabolic process and mitochondrial inner membrane, mitochondrion localization
CR_03690W_A		1.40624	0.011352	0.0243645	Has domain(s) with predicted hydrolase activity and role in cellular process
C2_06280C_A		1.40531	0.119446	0.184625	Ortholog of C. dubliniensis CD36 : Cd36_20670, C. parapsilosis CDC317 : CPAR2_104720, C. auris B8441 : B9J08_000085 and Candida tenuis NRRL Y-1498 : CANTEDRAFT_103989
CR_08490W_A	TSR1	1.39902	0.00850226	0.0189102	Component of 20S pre-rRNA processing unit; repressed by prostaglandins
C1_11070W_A	PET127	1.39535	0.0280563	0.0538847	Protein involved in maturation of mitochondrial RNA with a predicted 5'-to-3' exoribonuclease activity; member of the PD-(D/E)XK superfamily; ortholog of S. cerevisiae Pet127; Hap43-induced; rat catheter and Spider biofilm induced
C7_02340C_A		1.38703	0.0394551	0.0720454	Ortholog(s) have tRNA (guanine-N7-)-methyltransferase activity, role in tRNA (guanine-N7)-methylation and cytosol, nucleus, tRNA (m7G46) methyltransferase complex localization
CR_06840W_A		1.38407	0.0049531	0.0115997	Ortholog(s) have U3 snoRNA binding, rRNA binding activity and role in maturation of SSU-rRNA from tricistronic rRNA transcript (SSU-rRNA, 5.8S rRNA, LSU-rRNA), ribosomal small subunit biogenesis
C1_03100W_A		1.37475	0.00991664	0.0216516	Putative lipid-binding protein with a predicted role in calcium-dependent phospholipid-binding
C2_08920W_A		1.37151	0.0466701	0.083182	Component of a complex containing the Tor2p kinase; possible a role in regulation of cell growth; Spider biofilm induced
C6_04370W_A		1.35199	0.0105296	0.022829	Has domain(s) with predicted ion channel activity, voltage-gated chloride channel activity, role in chloride transport, transmembrane transport and membrane localization
C1_07950C_A		1.34958	0.138539	0.209945	Putative pre-60S pre-ribosomal particle subunit; essential gene; S. cerevisiae ortholog RRP17 is essential; Hap43p-induced; rat catheter biofilm induced
C3_06200C_A	MMS21	1.34848	0.144754	0.217131	Putative SUMO E3 ligase, MMS21-SMC5-SMC6 complex component; involved in regulation of invasive and filamentous growth and stress response
C5_02930C_A	GRE3	1.34573	0.00502928	0.0117692	Putative D-xylose reductase; antigenic in murine systemic infection; soluble protein in hyphae; induced by farnesol, macrophage interaction and by Mnl1 under weak acid stress; stationary-phase enriched protein; Spider biofilm induced
C5_05090W_A	MSS2	1.33866	0.216686	0.304176	Protein involved in mitochondrial function; mutants are sensitive to chitosan and SDS
C6_01080C_A		1.33863	0.0401323	0.0730235	Ortholog of C. dubliniensis CD36 : Cd36_61190, C. parapsilosis CDC317 : CPAR2_603230, C. auris B8441 : B9J08_001119 and Candida tenuis NRRL Y-1498 : cten_CGOB_00054
C1_09330W_A		1.3319	0.20698	0.293152	Putative ribosome-associated protein; ortholog of S. cerevisiae Tma16; Hap43-induced gene; Spider biofilm induced
C2_01780W_A	MSB2	1.33126	0.0129749	0.0272619	Mucin family adhesin-like protein; cell wall damage sensor; required for Cek1 phosphorylation by cell wall stress; Rim101-repressed; activation releases extracellular domain into medium; Spider biofilm induced
C1_10890C_A		1.32515	0.0111705	0.0240081	Ortholog of C. dubliniensis CD36 : Cd36_10220, C. parapsilosis CDC317 : CPAR2_210530, C. auris B8441 : B9J08_000256 and Candida tenuis NRRL Y-1498 : CANTEDRAFT_105553
C2_04980C_A	CKA2	1.31687	0.0622111	0.106178	Catalytic alpha-subunit of protein kinase CK2; interaction with calcineurin pathway affects fluconazole sensitivity; synthetically lethal with CKA1; attenuated virulence in a mouse oropharyngeal candidiasis but not in a systemic mouse model
C4_04920W_A		1.30974	0.00972999	0.0213268	Ortholog(s) have chromatin DNA binding activity
C1_05330C_A		1.30585	0.0724024	0.120547	Predicted SCF ubiquitin ligase complex protein; Spider biofilm induced; rat catheter biofilm induced
C3_05510W_A		1.27538	0.0498722	0.0880229	Has domain(s) with predicted intracellular anatomical structure localization
C5_03020W_A	CCC2	1.26951	0.0170743	0.0345734	Copper-transporting P-type ATPase of Golgi; required for wild-type iron assimilation (indirect effect via Fet3p); induced by iron starvation, ciclopirox olamine; caspofungin repressed; not required for virulence in mouse systemic infection
CR_09880W_A	DEF1	1.26732	0.137669	0.208984	RNA polymerase II regulator; role in filamentation, epithelial cell escape, dissemination in RHE model; induced by fluconazole, high cell density; Efg1/hyphal regulated; role in adhesion, hyphal growth on solid media; Spider biofilm induced
CR_04840C_A	MSS11	1.25731	0.0434889	0.0783712	Transcription factor; activator that binds to Flo8 via a LisH motif to cooperatively activate transcription of hypha-specific genes; required for hyphal growth
C1_04320W_A	GPM2	1.25622	0.161566	0.238511	Putative phosphoglycerate mutase; repressed in hyphae; macrophage/pseudohyphal-repressed; induced by high levels of peroxide stress, farnesol; flow model biofilm induced; rat catheter and Spider biofilm repressed
C4_05590W_A		1.25587	0.0188634	0.0377633	Ortholog of S. cerevisiae : YPR117W, C. glabrata CBS138 : CAGL0D04510g, C. dubliniensis CD36 : Cd36_45200, C. parapsilosis CDC317 : CPAR2_500480 and C. auris B8441 : B9J08_005034
CR_07600W_A		1.24724	0.268891	0.362265	Ortholog(s) have ATP-dependent activity, acting on DNA, DNA binding, chromatin binding activity
CR_00370W_A		1.2463	0.0601303	0.103309	Ortholog(s) have ubiquitin-protein transferase activity, role in ubiquitin-dependent protein catabolic process and Cul3-RING ubiquitin ligase complex localization
C4_04810C_A		1.23873	0.308096	0.405986	Ortholog(s) have tRNA (guanine-N7-)-methyltransferase activity, role in tRNA (guanine-N7)-methylation and tRNA (m7G46) methyltransferase complex localization
CR_02340W_A		1.23775	0.439192	0.538404	Protein of unknown function; induced by alpha pheromone in SpiderM medium
C1_11470C_A	DPP1	1.23405	0.255436	0.347847	Putative diacylglycerol pyrophosphate phosphatase of diacylglycerol production for phospholipid biosynthesis; downregulation correlates with clinical development of fluconazole resistance
CR_04720C_A	INO80	1.22784	0.00266813	0.00670227	Putative ATPase and nucleosome spacing factor; required for hyphal growth; removes histone variant H2A.Z (Hta3p) from hypha-specific promoters ; heterozygous null mutant displays sensitivity to virgineone
C5_03510C_A		1.22227	0.369114	0.469795	Protein of unknown function; mRNA binds to She3; Hap43-repressed; rat catheter and flow model biofilm induced
C3_03810W_A	RAD53	1.2205	0.387069	0.487677	Protein involved in regulation of DNA-damage-induced filamentous growth; putative component of cell cycle checkpoint; ortholog of S. cerevisiae Rad53p, protein kinase required for cell-cycle arrest in response to DNA damage
C2_06020W_A	CNT	1.21839	0.104909	0.16525	CNT family H(+)/nucleoside symporter; transports adenosine, uridine, inosine, guanosine, tubercidin; variant alleles for high/low-affinity isoforms; S or G at residue 328 affects specificity; Spider, flow model biofilm induced
CR_03890W_A	WOR3	1.2176	0.266398	0.359611	Transcription factor; modulator of white-opaque switch; induced in opaque cells; promoter bound by Wor1; overexpression at 25 degr shifts cells to opaque state; deletion stabilizes opaque cells at higher temperatures; Spider biofilm induced
C3_00720W_A	PMA1	1.21748	0.0432679	0.0780183	Plasma membrane H(+)-ATPase; highly expressed, comprises 20-40% of total plasma membrane protein; levels increase at stationary phase transition; fluconazole induced; caspofungin repressed; upregulated in RHE model; Spider biofilm repressed
C3_01130C_A		1.21605	0.34801	0.446607	ZZ-type zinc finger protein; rat catheter and Spider biofilm induced
C1_09920W_A	VPS41	1.21517	0.017228	0.03485	Protein similar to S. cerevisiae Vps41p, which is involved in vacuole organization and biogenesis; transposon mutation affects filamentous growth; regulated by Gcn4p; induced in response to amino acid starvation (3-aminotriazole treatment)
C1_11090C_A		1.21473	0.0271934	0.0523574	Ortholog(s) have role in mRNA 3'-end processing, mRNA polyadenylation, pre-mRNA cleavage required for polyadenylation and mRNA cleavage and polyadenylation specificity factor complex, nucleus localization
C2_05200C_A	SGO1	1.21012	0.137723	0.209015	Component of the spindle checkpoint; cell-cycle regulated periodic mRNA expression
CR_00380W_A		1.20042	0.225416	0.313517	Protein with NADPH oxidoreductase containing flavin mononucleotide (FMN) domain; induced by nitric oxide
C3_04490W_A	RAX1	1.19958	0.121363	0.187121	Protein with a predicted role in bud site selection; hypha-induced expression; Spider biofilm induced
C1_07190W_A	SOG2	1.19174	0.121817	0.187635	Leucine-rich-repeat domain protein of RAM cell wall integrity signaling network; role in cell separation, azole sensitivity; required for hyphal growth; lacks orthologs in higher eukaryotes
C1_02570C_A	PUT4	1.18911	0.515088	0.614532	Putative proline permease; fungal-specific (no human or murine homolog); repressed during the mating process
C1_11440C_A	GIN1	1.18873	0.296274	0.392833	Protein involved in regulation of DNA-damage-induced filamentous growth; putative component of DNA replication checkpoint; ortholog of S. cerevisiae Mrc1p, an S-phase checkpoint protein; Hap43p-induced gene
CR_10170C_A		1.18422	0.34743	0.446047	Putative asparaginase; predicted role in asparagine catabolism; Spider biofilm induced
C3_00660W_A		1.17864	0.113966	0.17744	Predicted RNA splicing and ER to Golgi transport protein; Hap43-induced gene
C3_06680C_A		1.17521	0.408992	0.508788	Protein with Mob2p-dependent hyphal regulation
C1_02440C_A		1.17426	0.134866	0.205131	Ortholog(s) have thiol-dependent deubiquitinase activity and role in protein deubiquitination, regulation of transcription, DNA-templated
C2_03980C_A	MED1	1.16973	0.151486	0.225916	RNA polymerase II mediator complex subunit; RNA polymerase II transcription cofactor
C3_01900C_A		1.16495	0.363123	0.462645	Protein with a predicted FYVE/PHD zinc finger domain; Hap43-repressed; Spider biofilm induced
C7_01460C_A		1.16484	0.24674	0.337713	Protein of unknown function; induced by alpha pheromone in SpiderM medium
C6_02410W_A		1.1633	0.0612245	0.104811	Ortholog(s) have NAD+ diphosphatase activity, role in NADH metabolic process and peroxisome localization
C3_02160C_A		1.15645	0.0694806	0.116623	Ortholog(s) have P-body localization
C4_04090C_A		1.15493	0.126187	0.193644	Calnexin; integral membrane ER chaperone involved in folding and quality control of glycoproteins; caspofungin induced
C3_00580W_A	FLO9	1.15491	0.244233	0.334948	Putative adhesin-like cell wall mannoprotein; repressed during the mating process; mutation confers hypersensitivity to toxic ergosterol analog; decreased transcription is observed upon fluphenazine treatment
CR_04800W_A	MNT4	1.14534	0.53087	0.629842	Predicted alpha-1,3-mannosyltransferase with a role in protein glycosylation; induced in low iron
C4_01120C_A		1.13705	0.559247	0.657963	Predicted triglyceride lipase; Spider biofilm induced
C2_10140W_A	UBP8	1.13013	0.327407	0.425725	Putative ubiquitin-specific protease, involved in histone H2B deubiquitination during hyphal development
C1_09700W_A		1.12911	0.818143	0.868645	Ortholog of C. dubliniensis CD36 : Cd36_09140, C. parapsilosis CDC317 : CPAR2_804920, Debaryomyces hansenii CBS767 : DEHA2B10516g and Pichia stipitis Pignal : PICST_30058
C3_00790W_A		1.12261	0.497913	0.596917	Ortholog of S. cerevisiae Elm1; a serine/threonine protein kinase that regulates cellular morphogenesis, septin behavior, and cytokinesis in S. cerevisiae; possibly an essential gene, disruptants not obtained by UAU1 method
C1_06380C_A		1.11686	0.385629	0.486317	Ortholog of C. dubliniensis CD36 : Cd36_05960, C. parapsilosis CDC317 : CPAR2_301790, C. auris B8441 : B9J08_000597 and Candida tenuis NRRL Y-1498 : CANTEDRAFT_112420
C3_05550C_A		1.10182	0.487985	0.587517	Putative peptidyl-prolyl cis-trans isomerase; predicted endoplasmic reticulum (ER) localization
C2_04970W_A	ABP2	1.10049	0.596387	0.690765	Putative alpha-actinin-like protein; induced by alpha pheromone in SpiderM medium
C1_06820W_A		1.08953	0.48789	0.587517	Ortholog of C. dubliniensis CD36 : Cd36_06390, C. parapsilosis CDC317 : CPAR2_209040, C. auris B8441 : B9J08_003388 and Candida tenuis NRRL Y-1498 : CANTEDRAFT_114052
C3_05770C_A	SAM50	1.08222	0.754441	0.818505	Predicted component of the SAM complex involved in mitochondrial protein import
C1_04690C_A	REC8	1.08136	0.748662	0.814856	Protein involved in control of chromosome stability and homologous recombination during meiosis-like concerted chromosome loss (CCL) process that leads to depolyploidization after mating
CR_02680W_A		1.08068	0.676622	0.758856	Ortholog(s) have microtubule binding, molecular adaptor activity
C2_06830C_A	FHL1	1.07719	0.452446	0.550835	Fork-head transcription factor; forms a heterodimer with Ifh1 that is tethered to promoters by Tbf1; positively regulates rRNA and ribosomal protein gene transcription
C3_06600C_A		1.07492	0.45115	0.549848	Ortholog(s) have role in mitochondrial genome maintenance, plasmid maintenance
C2_00780W_A	POT1-2	1.0746	0.566357	0.66456	Putative peroxisomal 3-ketoacyl CoA thiolase; Hap43-repressed
C1_13910C_A	MODF	1.07426	0.544489	0.643534	Has domain(s) with predicted ATP binding, ATPase, nucleoside-triphosphatase activity
CR_05220C_A	GUT1	1.07043	0.722799	0.795092	Putative glycerol kinase; downregulated upon adherence to polystyrene; greater mRNA abundance observed in a cyr1 homozygous null mutant than in wild type
C5_00220W_A	ROT2	1.0684	0.574044	0.670657	Alpha-glucosidase II, catalytic subunit, required for N-linked protein glycosylation and normal cell wall synthesis; alkaline downregulated
C2_09100C_A		1.06556	0.624466	0.714302	Protein of unknown function; flow model biofilm induced
C4_01730C_A		1.05676	0.594386	0.688963	Ortholog(s) have P-body localization
C4_04260C_A	FZO1	1.05425	0.735962	0.805282	Mitochondrial biogenesis protein; rat catheter and Spider biofilm induced
C3_00980W_A	FLC1	1.05379	0.689168	0.768334	Protein involved in heme uptake; putative FAD transporter, similar to S. cerevisiae Flc1; regulated by iron; macrophage-induced; mutant defective in filamentous growth; Spider biofilm induced
C4_04010W_A		1.04908	0.675728	0.758027	Ortholog of C. dubliniensis CD36 : Cd36_43850, C. parapsilosis CDC317 : CPAR2_402060, Pichia stipitis Pignal : PICST_68242, Candida tropicalis MYA-3404 : CTRG_00303 and Candida albicans WO-1 : CAWG_03390
C4_06760W_A	GUT2	1.04773	0.821971	0.871664	Glycerol-3-phosphate dehydrogenase; Plc1p-regulated; rat catheter biofilm induced; Spider biofilm induced
C3_04520C_A	ADE2	1.04379	0.772207	0.833155	Phosphoribosylaminoimadazole carboxylase; role in adenine biosynthesis; required for normal growth and virulence in immunosuppressed mouse infection; not induced in GCN response, in contrast to S. cerevisiae ADE2; stationary phase-enriched
C3_06320W_A	ALS7	1.03951	0.752537	0.81692	ALS family protein; hypermutable contingency gene; growth-regulated, downregulated in biofilm; two variable repeat regions; expression in S. cerevisiae does not confer adhesiveness; ALS family includes adhesins, cell-surface glycoproteins
C5_02900W_A	SPT8	1.03916	0.754526	0.818505	Subunit of the SAGA transcriptional regulatory complex
C2_07830W_A	FLC3	1.02171	0.787766	0.844357	Protein involved in heme uptake; putative FAD transporter, similar to S. cerevisiae Flc3p
C2_05330C_A		1.02031	0.892115	0.92503	Ortholog of C. dubliniensis CD36 : Cd36_19810, C. parapsilosis CDC317 : CPAR2_206450, C. auris B8441 : B9J08_005014 and Candida tenuis NRRL Y-1498 : CANTEDRAFT_113905
C2_06860W_A	LTE1	1.01887	0.860035	0.901988	Protein similar to GDP/GTP exchange factors; repressed by alpha pheromone in SpiderM medium; flow model biofilm repressed
C3_07170C_A		1.01805	0.893576	0.925719	Putative geranylgeranyltransferase regulatory component
C1_12870C_A		1.00781	0.965881	0.977273	Ortholog of Candida albicans WO-1 : CAWG_00155
C5_04620C_A		1.00655	0.955516	0.969768	Ortholog(s) have role in mitochondrial cytochrome c oxidase assembly, protein insertion into mitochondrial inner membrane from matrix, protein insertion into mitochondrial membrane
C3_02540C_A	OXR1	1.00426	0.985028	0.990306	Ortholog(s) have role in cellular response to oxidative stress and mitochondrion localization
C2_06030W_A		1.00259	0.97774	0.985057	Ortholog of C. dubliniensis CD36 : Cd36_20450, C. parapsilosis CDC317 : CPAR2_104160, C. auris B8441 : B9J08_001214 and Candida tenuis NRRL Y-1498 : CANTEDRAFT_95516
CR_09660W_A		-1.00341	0.984433	0.989984	Ortholog of S. cerevisiae : YLR287C, C. glabrata CBS138 : CAGL0M09757g, C. dubliniensis CD36 : Cd36_34830, C. parapsilosis CDC317 : CPAR2_701110 and C. auris B8441 : B9J08_000560
C6_02540C_A		-1.00698	0.968541	0.978728	Ortholog of C. dubliniensis CD36 : Cd36_62780, C. parapsilosis CDC317 : CPAR2_601690, C. auris B8441 : B9J08_001638 and Candida tenuis NRRL Y-1498 : CANTEDRAFT_113271
C3_01480C_A	RKI1	-1.00778	0.976891	0.984523	Ortholog(s) have ribose-5-phosphate isomerase activity and role in pentose-phosphate shunt, pyridoxine biosynthetic process
C1_05600W_A	GSL1	-1.01391	0.88827	0.922715	Beta-1,3-glucan synthase subunit; 10 predicted transmembrane regions; caspofungin induced; repressed by yeast-to-hypha transition; young biofilm repressed, induced by biofilm drug exposure; Bcr1-repressed in RPMI a/a biofilms
C7_02040C_A	CUP9	-1.0151	0.932305	0.954179	Transcription factor; represses SOK1 expression in response to farnesol inhibition; yeast-hypha switch repressed; ketoconazole-induced; Plc1-regulated; colony morphology-related Ssn6 regulation; Spider, flow model biofilm induced
C6_02270C_A	ALG11	-1.01767	0.920102	0.945291	Alpha-1,2-mannosyltransferase; catalyzes sequential addition of 2 terminal alpha 1,2-mannose residues to the Man5GlcNAc2-PP-dolichol intermediate during asparagine-linked glycosylation in the ER; Spider biofilm induced
C2_03700W_A		-1.01861	0.886811	0.921825	Ortholog(s) have protein-N-terminal asparagine amidohydrolase activity, protein-N-terminal glutamine amidohydrolase activity and role in N-terminal protein amino acid modification, protein catabolic process
C2_04410W_A		-1.02193	0.893346	0.925719	Ortholog of Candida albicans WO-1 : CAWG_04197
C1_02420C_A	GSC1	-1.02255	0.783652	0.841404	Essential beta-1,3-glucan synthase subunit; gsc1 allele determines resistance/sensitivity to echinocandins; 16 predicted membrane-spanning regions; mRNA abundance declines after yeast-to-hypha transition; Spider biofilm induced
C3_03890W_A	CSC25	-1.02566	0.822458	0.871882	Guanyl-nucleotide exchange factor; activator of Ras/adenylyl cyclase pathway; functional homolog of S. cerevisiae Cdc25p; commonly called Cdc25; transposon mutation affects filamentous growth
C5_02650C_A	IFH1	-1.0275	0.798747	0.853025	Transcription factor; forms a heterodimer with Fhl11 that is tethered to promoters by Tbf1; positively regulates rRNA and ribosomal protein gene transcription; Spider biofilm induced
C2_09020W_A	CDC47	-1.02881	0.867357	0.907515	Phosphorylated protein described as having role in control of cell division; RNA abundance regulated by tyrosol and cell density; merged with orf19.201 in Assembly 20; unmerged from orf19.201 in a revision of Assembly 21
CR_01240C_A	BOI2	-1.02938	0.704444	0.781285	Putative SH3-domain-containing protein; mutation confers hypersensitivity to toxic ergosterol analog; Spider biofilm induced
C5_02260C_A	PTH1	-1.03274	0.772419	0.833155	Putative gluconate transport protein; antigenic during human oral infection; possibly an essential gene, disruptants not obtained by UAU1 method
C4_01060W_A	MLP1	-1.03834	0.692379	0.77081	Ortholog(s) have ribonucleoprotein complex binding activity
C2_03750W_A	YIM1	-1.04255	0.785215	0.842853	Protein similar to protease of mitochondrial inner membrane; increased transcription is observed upon benomyl treatment; macrophage-downregulated gene
CR_01630C_A		-1.0429	0.900962	0.931345	Protein similar to S. cerevisiae Pmr1p; amphotericin B induced; previously merged with orf19.2553; unmerged from orf19.2553 in a revision of Assembly 21
C1_12860C_A		-1.04681	0.810198	0.862284	Protein of unknown function; induced by alpha pheromone in SpiderM medium
C1_01290C_A		-1.05004	0.727569	0.79807	Ortholog(s) have lipid droplet, peroxisome localization
C2_03970W_A		-1.05038	0.740139	0.808803	Ortholog of C. dubliniensis CD36 : Cd36_18620, C. parapsilosis CDC317 : CPAR2_212480, C. auris B8441 : B9J08_004484 and Candida tenuis NRRL Y-1498 : CANTEDRAFT_115371
C3_07320W_A	MDS3	-1.05147	0.590805	0.686097	TOR signaling pathway component; required for growth and hyphal formation at alkaline pH, for full virulence in a mouse model of systemic infection and for SD and Spider medium biofilm formation; role in chlamydospore formation
C4_01660W_A		-1.05643	0.56151	0.660123	Ortholog(s) have structural constituent of nuclear pore activity
C3_06210C_A	MUB1	-1.05689	0.55087	0.649959	Predicted protein required for ubiquitination; role in meiosis, regulation of cell budding in S. cereviae; Spider biofilm induced
C3_03070W_A		-1.05887	0.609633	0.702297	Putative transporter similar to MDR proteins; fungal-specific; Spider biofilm induced
C6_00340C_A		-1.07029	0.642092	0.728976	Ortholog(s) have metalloendopeptidase activity, role in cellular iron ion homeostasis, protein processing involved in protein targeting to mitochondrion, protein stabilization and mitochondrial matrix localization
CR_01640C_A	ACU1	-1.07047	0.845503	0.890518	Plasma membrane potassium transporter; amphotericin B induced; previously merged with orf19.2552 in Assembly 20; unmerged from orf19.2552 in a revision of Assembly 21
C3_01200W_A	UTP20	-1.07661	0.573839	0.670554	Putative snoRNA-binding protein; S. cerevisiae Utp20 ortholog; likely essential for growth; repressed in core stress response; mutation confers resistance to 5-fluorocytosine (5-FC) and parnafungin
C6_01670W_A	MAE1	-1.07703	0.723329	0.795261	Malic enzyme, mitochondrial; transcription regulated by Mig1, Tup1; colony morphology-related gene regulation by Ssn6; Hap43-repressed; Spider biofilm repressed
C1_02240W_A		-1.08117	0.239742	0.329812	Ortholog(s) have protein-containing complex binding activity
CR_01660C_A	SEC65	-1.08718	0.375176	0.47575	Component of the protein-targeting Signal Recognition Particle (SRP); similar to mammalian Srp19; functional homolog of S. cerevisiae Sec65; Tbf1-induced
C1_02160W_A		-1.08734	0.498257	0.597214	Ortholog(s) have role in chromosome organization, endoplasmic reticulum to Golgi vesicle-mediated transport and TRAPPI protein complex, TRAPPII protein complex, TRAPPIII protein complex localization
CR_09650W_A	WAL1	-1.08751	0.369492	0.470164	Protein required for hyphal growth and for wild-type cell morphology, polarized budding, endocytosis, vacuole morphology; similar to Wiskott-Aldrich syndrome protein; localizes to cortical actin patches and hyphal tips
C1_06600W_A		-1.0876	0.422928	0.521356	Ortholog(s) have eukaryotic initiation factor 4G binding, mRNA binding activity, role in P-body assembly, negative regulation of translational initiation, stress granule assembly and P-body, cytoplasmic stress granule localization
C1_13010W_A		-1.08765	0.238997	0.328932	Ortholog(s) have mRNA binding, translation regulator activity and role in mitochondrial cytochrome c oxidase assembly, positive regulation of mitochondrial translational initiation
C5_01840C_A	TAC1	-1.0944	0.521097	0.620149	Zn(2)-Cys(6) transcriptional activator of drug-responsive genes (CDR1 and CDR2); binds DRE element; gene in zinc cluster region near MTL locus; resequencing indicates that TAC1 spans orf19.3188 and orf19.3189; Spider biofilm induced
CR_09010C_A		-1.09852	0.484197	0.584032	Putative cystathionine gamma-synthase; decreased levels in stationary phase cultures; Hog1p-induced; Gcn4p-regulated
C2_09950W_A	FCY21	-1.10234	0.407159	0.507167	High affinity, high capacity, hypoxanthine-adenine-guanine-cytosine/H+ symporter; similar to S. cerevisiae Fcy2; mutation confers resistance to 5-fluorocytosine (5-FC); flow model biofilm induced
C4_01130C_A		-1.10646	0.676918	0.758913	Putative protein of unknown function, transcript is upregulated in clinical isolates from HIV+ patients with oral candidiasis; Spider biofilm induced
C6_00970C_A	HAL21	-1.10898	0.394088	0.494567	Putative phosphoadenosine-5'-phosphate or 3'-phosphoadenosine 5'-phosphosulfate phosphatase; possible role in sulfur recycling; ortholog of S. cerevisiae Met22; predicted Kex2 substrate; F-12/CO2 biofilm induced
C6_00820W_A	SUN41	-1.10956	0.207297	0.293154	Cell wall glycosidase; role in biofilm formation and cell separation; possibly secreted; hypoxia, hyphal induced; caspofungin repressed; Efg1, Cph1 regulated; O-glycosylated, possible Kex2 substrate; 5'-UTR intron; Spider biofilm induced
CR_04920W_A		-1.11719	0.205729	0.291762	Ortholog(s) have glycine transmembrane transporter activity, role in glycine import into mitochondrion, heme biosynthetic process and mitochondrion localization
C2_06780C_A		-1.11927	0.383932	0.484571	Ortholog(s) have ubiquitin-protein transferase activity, role in protein ubiquitination, response to ethanol, septin ring assembly and cytoplasm, nucleus localization
C3_00770C_A	SCL1	-1.12308	0.340937	0.439992	Proteasome subunit YC7alpha; protein present in exponential and stationary growth phase yeast cultures; flow model and Spider biofilm repressed
C2_01220W_A		-1.12459	0.158743	0.234816	Ortholog(s) have structural constituent of nuclear pore activity
C1_13470W_A	KNS1	-1.12529	0.410272	0.510019	Protein kinase involved in negative regulation of PolIII transcription; effector kinase of the TOR signaling pathway, phosphorylates Rpc53p to regulate ribosome and tRNA biosynthesis; Spider and flow model biofilm induced
CR_06540W_A	KIP1	-1.12614	0.38346	0.484173	Non-essential kinesin from the bipolar (Kinesis-5) family; involved in formation of the mitotic spindle
C4_01790W_A	ATG11	-1.13389	0.451281	0.549848	Adapter protein for pexophagy and the cytoplasm-to-vacuole targeting (Cvt) pathway; Spider biofilm induced
C6_03480W_A	YMX6	-1.14087	0.246479	0.33743	Putative NADH dehydrogenase; macrophage-downregulated gene; induced by nitric oxide; rat catheter biofilm induced
C6_00830C_A	CAN3	-1.14107	0.520907	0.620042	Predicted amino acid transmembrane transporter; transcript regulated by white-opaque switch; Hap43-repressed gene
C4_06130W_A		-1.14482	0.0943983	0.151194	Ortholog(s) have tubulin binding activity and role in microtubule cytoskeleton organization, mitochondrial fission, mitochondrion inheritance, mitochondrion localization, nuclear migration along microtubule
C2_08070C_A	MRS4	-1.16031	0.166255	0.244293	Mitochondrial carrier family member, involved in iron homeostasis; putative membrane transporter localized to the mitochondrial membrane; transcription under control of Atf2p; regulated by Sef1p, Sfu1p, and Hap43p
CR_05340C_A	IFE2	-1.16441	0.741923	0.809799	Putative alcohol dehydrogenase; yeast-enriched transcript; Efg1-regulated; induced by prostaglandins, Hog1, fluconazole; rat catheter biofilm induced
CR_10370W_A	HCR1	-1.1646	0.143686	0.216	Putative translation initiation factor; repressed upon phagocytosis by murine macrophage; Spider biofilm repressed
C2_01030W_A		-1.1671	0.12486	0.191785	Ortholog(s) have structural constituent of ribosome activity, role in mitochondrial translation and mitochondrial large ribosomal subunit localization
C4_05220C_A		-1.17207	0.279711	0.374862	Ortholog(s) have ubiquitin protein ligase activity, role in anaphase-promoting complex-dependent catabolic process, chromatin assembly, protein ubiquitination and anaphase-promoting complex localization
C2_08930W_A	RPN12	-1.17798	0.258983	0.351743	Subunit of the 19S regulatory particle lid of the proteasome
C1_10030W_A	DBP3	-1.18028	0.220847	0.308409	Putative ATP-dependent DEAD-box RNA helicase; Hap43-induced; repressed by prostaglandins; Spider biofilm induced
C6_02680W_A		-1.18448	0.381855	0.482835	Ortholog(s) have SNAP receptor activity, role in retrograde vesicle-mediated transport, Golgi to endoplasmic reticulum and SNARE complex, integral component of cytoplasmic side of endoplasmic reticulum membrane localization
C1_03740W_A	WAR1	-1.18718	0.266711	0.359876	Zn(II)2Cys6 transcription factor; plays a role in resistance to weak organic acids; required for yeast cell adherence to silicone substrate; Spider biofilm induced
CR_01320C_A		-1.18794	0.192037	0.275892	Predicted vacuolar protein; rat catheter biofilm repressed; flow model biofilm repressed
C1_12510W_A	RAX2	-1.20651	0.0260707	0.0505099	Plasma membrane protein involved in establishment of bud sites and linear direction of hyphal growth; filament induced, repressed by Rim101, Tup1; Hap43-induced; Spider biofilm induced
C2_01870C_A		-1.21287	0.166794	0.244911	Putative transcription factor with zinc finger DNA-binding motif; Hap43p-repressed gene
C4_05910C_A	VPS11	-1.2129	0.138668	0.210089	Protein involved in protein trafficking; putative role in vesicle-target membrane fusion; mutant lacks vacuole; role in hyphal growth, possibly via vacuole expansion into hypha; role in killing of and survival within macrophage
CR_03700C_A		-1.21957	0.0254078	0.0493491	Ortholog of S. cerevisiae Spp41; protein involved in negative regulation of expression of spliceosome components PRP4 and PRP3 in S. cerevisiae; mutants are viable
C4_01280C_A		-1.22226	0.321532	0.419761	Ortholog(s) have RNA binding activity, role in mRNA splicing, via spliceosome and U2 snRNP, U2-type prespliceosome localization
C3_02640C_A	ZCF1	-1.22858	0.212883	0.299424	Zn(II)2Cys6 transcription factor; transcript regulated during hypha formation; 5'-UTR intron; mutants show decreased colonization of mouse kidneys; flow model biofilm induced; Spider biofilm induced
CR_02760C_A	RPD3	-1.23966	0.0617523	0.10554	Histone deacetylase; regulates frequency of white-to-opaque and opaque-to-white switching; greater expression in white cells than opaque cells; has conserved deacetylation motif
C2_05580W_A		-1.25574	0.0230253	0.0451895	Protein of unknown function; Hap43-induced; flow model biofilm repressed
CR_05030W_A		-1.25902	0.0446717	0.0801992	Ortholog of C. dubliniensis CD36 : Cd36_30530, C. parapsilosis CDC317 : CPAR2_203340, C. auris B8441 : B9J08_000376 and Candida tenuis NRRL Y-1498 : CANTEDRAFT_117008
C3_06030W_A	NOG1	-1.26127	0.064831	0.110102	Putative GTPase; mutation confers hypersensitivity to 5-fluorocytosine (5-FC), 5-fluorouracil (5-FU), and tubercidin (7-deazaadenosine); repressed by prostaglandins; Hap43-induced
C3_07740W_A		-1.26771	0.0020595	0.00531129	Ortholog of S. cerevisiae : SGM1, C. glabrata CBS138 : CAGL0M00462g, C. dubliniensis CD36 : Cd36_87610, C. parapsilosis CDC317 : CPAR2_808090 and C. auris B8441 : B9J08_004134
C2_06290C_A	ATP14	-1.28189	0.00760907	0.0171266	Putative mitochondrial F1F0 ATP synthase subunit; macrophage/pseudohyphal-induced
C2_04500W_A		-1.28522	0.00022565	0.000732682	Ortholog(s) have ATPase, DNA binding, TBP-class protein binding activity
CR_06900C_A	ALG6	-1.28948	0.0445715	0.0800425	Putative glucosyltransferase involved in cell wall mannan biosynthesis; transcription is elevated in chk1, nik1, and sln1 homozygous null mutants; repressed by nitric oxide; possibly essential gene, disruptants not obtained by UAU1 method
C6_01920C_A		-1.29278	0.0264569	0.0511423	Putative transcription factor with zinc finger DNA-binding motif; heterozygous null mutant exhibits hypersensitivity to parnafungin and cordycepin in the C. albicans fitness test
C2_01130W_A	NOT3	-1.29506	0.00173334	0.00454105	Transcriptional regulator; not required for buccal epithelial cell adherence or virulence in mouse systemic infection; null mutant colonies exhibit slightly decreased filamentation ratio; required for yeast adherence to silicone substrate
C4_05680W_A	PHO4	-1.29683	0.15293	0.227538	bHLH transcription factor of the myc-family; required for phosphate acquisition and for resistance to stresses; induced by Mnl1 under weak acid stress
C7_01780W_A	LPI9	-1.3031	0.181083	0.262714	Protein phosphatase type 1 regulator; role in chromosome segregation, regulation of phosphoprotein phosphatase activity; rat catheter and Spider biofilm induced
C4_00770C_A		-1.30341	0.0319934	0.0603351	Has domain(s) with predicted translation initiation factor activity and role in translational initiation
C1_01460W_A		-1.3086	0.0213525	0.0422142	Ortholog of Bre4 in S. cerevisiae has a role in brefeldin A resistence; a drug that affect intracellular transport; Spider biofilm induced
C4_04410C_A	LYS4	-1.31015	0.0616654	0.10542	Homoaconitase; regulated by Gcn4, Gcn2; induced in response to amino acid starvation (3-AT); induced by human whole blood or PMNs; Hap43-repressed; flow model and Spider biofilm repressed
C6_03410C_A	APA2	-1.31853	0.00231146	0.00589964	Putative ATP adenylyltransferase II; regulated by Gcn4; repressed by amino acid starvation (3-AT); induced by prostaglandins; Hap43-repressed; Spider biofilm repressed
CR_04940W_A		-1.31883	0.00481338	0.0113153	Ortholog of C. dubliniensis CD36 : Cd36_30340, C. parapsilosis CDC317 : CPAR2_203900, Candida tenuis NRRL Y-1498 : CANTEDRAFT_113094 and Debaryomyces hansenii CBS767 : DEHA2G22374g
C6_02550W_A		-1.32037	0.312323	0.409812	Ortholog of C. dubliniensis CD36 : Cd36_62790, C. parapsilosis CDC317 : CPAR2_601680, C. auris B8441 : B9J08_001637 and Candida tenuis NRRL Y-1498 : cten_CGOB_00252
C4_06830C_A	CCT6	-1.32351	0.00139352	0.0037614	Putative cytosolic chaperonin Cct ring complex subunit; mutation confers hypersensitivity to cytochalasin D; GlcNAc-induced protein; Spider biofilm repressed
C4_04250W_A		-1.32369	0.0967439	0.154471	Predicted membrane transporter, member of the oxalate:formate antiporter (OFA) family, major facilitator superfamily (MFS)
CR_05080W_A	VMA13	-1.32493	0.0111653	0.0240053	Predicted proton-transporting ATPase; predicted role in ATP hydrolysis coupled proton transport; rat catheter biofilm repressed
C3_01500C_A	BZZ1	-1.33341	0.0208953	0.041363	Protein similar to S. cerevisiae Bzz1p, which is an SH3 domain protein involved in the regulation of actin polymerization
C6_00800C_A		-1.33398	0.0544006	0.0948334	Protein of unknown function; Cyr1-repressed; rat catheter and Spider biofilm induced
C1_07390W_A		-1.34077	0.0143816	0.029773	Ortholog(s) have ubiquitin binding activity and role in proteasome-mediated ubiquitin-dependent protein catabolic process
C6_03610W_A	FGR17	-1.34449	0.0597888	0.102837	Putative DNA-binding transcription factor; has zinc cluster DNA-binding motif; lacks an ortholog in S. cerevisiae; transposon mutation affects filamentous growth; Hap43p-repressed gene
C6_03940C_A	PBP2	-1.35077	3.67811e-05	0.000139381	Putative RNA binding protein; transcript regulated by Nrg1, Mig1, and Tup1
C3_04950W_A	ARF2	-1.35143	0.000194459	0.000639114	Essential protein, putative ADP-ribosylation factor; involved in invasive growth; mutation confers hypersensitivity to Brefeldin A; Spider biofilm repressed
C1_12790C_A	FEN1	-1.35674	0.00317909	0.00783948	Putative fatty acid elongase; predicted role in sphingolipid biosynthesis; possibly an essential gene, disruptants not obtained by UAU1 method; Spider and flow model biofilm induced
C2_04620W_A		-1.3591	0.0239684	0.0468474	Predicted ortholog of S. cerevisiae Swi3, subunit of the SWI/SNF chromatin remodeling complex; possibly an essential gene, disruptants not obtained by UAU1 method
C1_04780C_A		-1.36357	0.0159007	0.0324727	Ortholog(s) have role in negative regulation of TORC1 signaling and cytoplasm localization
C1_02190W_A	ABP140	-1.37135	0.0930326	0.149578	Ortholog of S. cerevisiae actin-binding protein Abp140; Hap43-induced; F-12/CO2 early biofilm induced
C1_04030W_A		-1.37249	0.00337083	0.00825312	Ortholog(s) have aspartate-tRNA ligase activity, role in mitochondrial aspartyl-tRNA aminoacylation and mitochondrion localization
C5_03760C_A	MTR10	-1.38768	0.00308464	0.00761871	Putative importin; member of a family of fungal-specific nuclear importins; Mig1-regulated
C2_03540W_A	RAD32	-1.388	0.235055	0.324445	DNA polymerase eta with role in DNA repair; required for transition to hyphal growth; down-regulation associated with azole resistance; Hap43p-repressed gene
C2_00150W_A	LEU5	-1.39458	0.0359257	0.0665567	Putative mitochondrial carrier protein; Hap43-repressed; rat catheter biofilm induced
C6_02720C_A		-1.40773	0.045221	0.0809974	Has domain(s) with predicted zinc ion binding activity and role in intracellular protein transport, vesicle-mediated transport
C6_00280W_A	CPH2	-1.41356	0.0176362	0.035548	Myc-bHLH transcription factor; promotes hyphal growth; directly regulates Tec1 to induce hypha-specific genes; probably homodimeric, phosphorylated; required for colonization of the mouse GI tract; rat catheter and Spider biofilm induced
C1_10020W_A	SFU1	-1.41737	0.00232516	0.00592243	GATA-type transcription factor; regulator of iron-responsive genes; represses iron utilization genes if iron is present; Hap43-repressed; promotes gastrointestinal commensalism in mice; Spider biofilm induced
C3_01280W_A		-1.42038	0.000354737	0.00110656	Ortholog(s) have role in response to purine-containing compound
C1_00740C_A	SPE1	-1.42051	0.00122015	0.00333855	Ornithine decarboxylase; enzyme of polyamine biosynthesis; mutant is viable; functionally complements polyamine auxotrophy of S. cerevisiae spe1 mutant; downregulated upon adherence to polystyrene
CR_05980W_A		-1.42199	0.0190043	0.0379963	Ortholog(s) have Lys63-specific deubiquitinase activity, thiol-dependent deubiquitinase activity
C2_01380W_A	PLB4.5	-1.42352	0.0366135	0.0676749	Phospholipase B; Hog1-induced; regulated by Ssn6; putative GPI-anchor; repressed during cell wall regeneration; clade-associated gene expression; Hap43-induced; rat catheter and Spider biofilm repressed
C7_02200W_A	WHI3	-1.42609	0.0134517	0.028111	Putative RNA binding protein; induced during infection of murine kidney, compared to growth in vitro; has murine homolog
C4_01140C_A		-1.4282	0.0152382	0.0312847	Protein with homology to mitochondrial intermembrane space proteins; regulated by Sef1p-, Sfu1p-, and Hap43p
C1_07710C_A	ADE4	-1.43237	0.00665729	0.0151719	Putative phosphoribosylpyrophosphate amidotransferase; flucytosine induced
C1_13060C_A		-1.44285	0.000277264	0.000885415	Ortholog(s) have role in mitochondrial translation and mitochondrion localization
C1_08540C_A		-1.44332	0.0623636	0.106408	Putative serine/threonine protein kinase; possibly an essential gene, disruptants not obtained by UAU1 method
CR_02870W_A	APL4	-1.44589	0.00112858	0.00311415	Predicted gamma-adaptin, large subunit of the clathrin-associated protein (AP-1) complex; that binds clathrin and is involved in vesicle mediated transport; induced in core caspofungin response; rat catheter biofilm repressed
C1_13580W_A	SEC18	-1.44736	0.000673239	0.00196451	Functional homolog of S. cerevisiae Sec18p, which acts in protein transport; conserved ATP binding site; not glycosylated
C1_05160C_A		-1.45291	0.494265	0.593693	Putative phosphatidyl synthase; stationary phase enriched protein; transcript repressed by yeast-hypha switch; Hap43-repressed; rat catheter, Spider and flow model biofilm induced
C5_02390C_A		-1.45883	0.000994693	0.00278316	Protein of unknown function; rat catheter and Spider biofilm repressed
CR_01310W_A	ATP3	-1.45941	0.00088	0.00248925	F1-ATP synthase complex subunit; caspofungin repressed; flucytosine and macrophage/pseudohyphal-induced; present in exponential and stationary growth phases; Hap43p-induced gene
C1_02200C_A		-1.46081	0.0459647	0.0820356	Ortholog(s) have Atg8 ligase activity, cargo receptor ligand activity, enzyme activator activity
C6_01610W_A	ANB1	-1.46349	2.56216e-07	1.40646e-06	Translation initiation factor eIF-5A; repressed in hyphae vs yeast cells; downregulated upon phagocytosis by murine macrophage; Hap43-induced; GlcNAc-induced protein; Spider biofilm repressed
C7_02050C_A	EXO70	-1.46583	7.94997e-07	3.98593e-06	Predicted subunit of the exocyst complex, involved in exocytosis; localizes to a crescent on the surface of the hyphal tip
C4_01230C_A		-1.46785	0.00504156	0.0117935	Protein of unknown function; hyphal-induced expression, regulated by Cyr1, Ras1, Efg1; Spider biofilm induced
C6_00960W_A	CAN1	-1.47	1.10923e-05	4.66893e-05	Basic amino acid permease; complements lysine transport mutation; 10 predicted transmembrane regions, 3 predicted N-glycosylation sites; phagocytosis by macrophages induces transcript; rat catheter, Spider and flow model biofilm induced
C5_02270W_A	THR4	-1.47227	1.86073e-07	1.04268e-06	Putative threonine synthase; protein present in exponential and stationary growth phase yeast cultures; Gcn4p-regulated; sumoylation target
CR_07650W_A	GLC7	-1.47607	1.37605e-05	5.67655e-05	Putative catalytic subunit of type 1 serine/threonine protein phosphatase; regulated by Shp1; induced in high iron; alternatively spliced intron in 5' UTR
C3_05520C_A	DNM1	-1.49187	1.96106e-07	1.09593e-06	Putative dynamin-related GTPase involved in mitochondrial fission; transcript upregulated inbRHE model of oral candidiasis; transcript regulated by Nrg1, Mig1, and Tup1
C1_07890C_A	ADE5,7	-1.49722	0.00989614	0.0216144	Phosphoribosylamine-glycine ligase and phosphoribosylformylglycinamidine cyclo-ligase; interacts with Vps34p; required for hyphal growth and virulence; flucytosine induced; not induced in GCN response, in contrast to S. cerevisiae ortholog
C5_01810W_A	FCR3	-1.50224	3.87395e-09	2.64763e-08	bZIP transcription factor; ortholog of S. cerevisiae Yap3; partially complements fluconazole sensitivity of S. cerevisiae pdr1 pdr3; Hap43-induced; required for yeast cell adherence to silicone substrate; flow model biofilm repressed
C1_11540C_A	CTA3	-1.50671	8.62687e-06	3.68368e-05	Protein similar to S. cerevisiae Ede1p, which is involved in endocytosis; activates transcription in 1-hybrid assay in S. cerevisiae
CR_03510W_A		-1.52564	0.165525	0.24348	Protein of unknown function; induced by alpha pheromone in SpiderM medium
C3_06890W_A	PMT2	-1.52609	2.35783e-05	9.30509e-05	Protein mannosyltransferase (PMT) with roles in hyphal growth and drug sensitivity; member of the PMT family which includes Pmt1p, Pmt2p, Pmt4p, Pmt5p, and Pmt6p; induced during cell wall regeneration; essential
C1_10620W_A		-1.52641	0.000421297	0.00128823	Ortholog(s) have pseudouridine synthase activity
C3_05900W_A		-1.53341	0.0158947	0.0324712	Possible G-protein coupled receptor; vacuolar membrane transporter for cationic amino acids; PQ-loop motif; rat catheter and Spider biofilm induced
CR_07890W_A	EFG1	-1.53617	0.0110258	0.0237468	bHLH transcription factor; required for white-phase cell type, RPMI and Spider biofilm formation, hyphal growth, cell-wall gene regulation; roles in adhesion, virulence; Cph1 and Efg1 have role in host cytokine response; binds E-box
C2_08680W_A	MSH3	-1.53692	0.00335724	0.00822311	Mismatch repair protein; predicted role in repair of insertion or deletion mutations and removal of nonhomologous DNA ends; rat catheter biofilm repressed
CR_01500W_A	PIN4	-1.53729	0.00319728	0.00787178	Protein with similarity to S. cerevisiae Pin4p; transposon mutation affects filamentous growth
CR_09020C_A	CHS2	-1.53746	0.006343	0.0145144	Chitin synthase; nonessential; required for wild-type chitin deposition in hyphae; transcript regulated during dimorphic transition; Chs1 and Chs2, but not Chs3, are inhibited by the protoberberine HWY-289; flow model biofilm repressed
C2_03780C_A		-1.5431	5.48879e-05	0.000199921	Putative DNA repair exonuclease; fungal-specific (no human or murine homolog)
C3_01190C_A		-1.55531	0.0021217	0.00546034	Ortholog of S. cerevisiae : RMD1, C. glabrata CBS138 : CAGL0M10483g, C. dubliniensis CD36 : Cd36_81090, C. parapsilosis CDC317 : CPAR2_101950 and C. auris B8441 : B9J08_002355
C7_03270W_A		-1.55829	0.00327321	0.00804594	Putative adhesin-like protein
C7_00980W_A	PHM5	-1.57043	0.00101361	0.0028297	Endo/exopolyphosphatase, hydrolyzes inorganic polyphosphate (poly P) into Pi; involved in polyphosphate catabolic process; redundant with exopolyphosphatase Ppx1p
C5_02830W_A		-1.57236	0.0276634	0.0531631	Ortholog(s) have role in ESCRT III complex assembly, late endosome to vacuole transport, late endosome to vacuole transport via multivesicular body sorting pathway, protein targeting to vacuole and cytoplasm, late endosome localization
C1_13350W_A	STP2	-1.57532	0.0141638	0.0293711	Amino-acid-regulated transcription factor; activates transcription of amino acid permease genes; activated by amino-acid-induced proteolytic processing (Ssy1, Csh3 dependent); required for alkalinization of medium; Spider biofilm induced
C1_09090C_A	ARG81	-1.57669	0.000445747	0.00135521	Zn(II)2Cys6 transcription factor; required for utilization of ornithine as a nitrogen source and for wild-type resistance to caffeine; required for yeast cell adherence to silicone substrate
C1_04500W_A	ICL1	-1.58494	0.413362	0.512474	Isocitrate lyase; glyoxylate cycle enzyme; required for virulence in mice; induced upon phagocytosis by macrophage; farnesol regulated; Pex5-dependent peroxisomal localization; stationary phase enriched; rat catheter, Spider biofilm induced
C3_00650W_A	NGT1	-1.59163	0.054871	0.0954922	N-acetylglucosamine (GlcNAc)-specific transporter; role in GlcNAc (but not serum) induced hyphal growth; localizes to plasma membrane; induced by GlcNAc, macrophage engulfment; 12 transmembrane, major facilitator superfamily
C5_00380W_A		-1.5927	0.000326947	0.00102764	Has domain(s) with predicted DNA binding activity
C5_00890C_A	GIT2	-1.60019	0.00560725	0.0129993	Putative glycerophosphoinositol permease; fungal-specific; repressed by alpha pheromone in SpiderM medium; Hap43-repressed; Spider biofilm induced
C1_06390W_A		-1.60795	0.00132132	0.00359158	Putative ubiquitin C-terminal hydrolase; regulated by Gcn2p and Gcn4p
C5_00650C_A	THR1	-1.62195	0.00686512	0.0155881	Putative homoserine kinase; regulated by Tup1; amphotericin B repressed; regulated by Gcn2 and Gcn4; Spider biofilm repressed
C4_03080W_A		-1.62856	0.0011721	0.0032199	Protein of unknown function; flow model biofilm repressed
CR_09180W_A	CDG1	-1.62925	0.0118017	0.0251639	Putative cysteine dioxygenases; role in conversion of cysteine to sulfite; transcript regulated upon white-opaque switch; rat catheter, Spider and flow model biofilm induced
C1_03120W_A		-1.64234	0.000288979	0.00091762	Ortholog of S. cerevisiae : YDR262W, C. glabrata CBS138 : CAGL0M08734g, C. dubliniensis CD36 : Cd36_02920, C. parapsilosis CDC317 : CPAR2_108490 and C. auris B8441 : B9J08_000615
C4_02400C_A		-1.64473	0.0098955	0.0216144	Protein not essential for viability; orf19.10279 possibly transcriptionally regulated upon hyphal formation
C1_06550W_A	GLT1	-1.64996	1.58524e-05	6.45353e-05	Putative glutamate synthase; regulated by Sef1, Sfu1, and Hap43; rat catheter biofilm repressed
C1_13320C_A		-1.65496	0.000577019	0.0017087	Protein of unknown function; Spider biofilm repressed
C1_07400C_A		-1.67325	2.49462e-05	9.77637e-05	Ortholog of C. dubliniensis CD36 : Cd36_06910, C. parapsilosis CDC317 : CPAR2_208560, C. auris B8441 : B9J08_001617 and Candida tenuis NRRL Y-1498 : CANTEDRAFT_95854
CR_09920W_A	GNP2	-1.68048	0.00965848	0.0211925	High-specificity proline permease; transcript upregulated in clinical strains from HIV+ patients with oral candidiasis; alkaline upregulated by Rim101; rat catheter, Spider and flow model biofilm induced
C7_03300C_A	LIP8	-1.68072	0.0516413	0.0908159	Secreted lipase, member of a differentially expressed lipase gene family with possible roles in nutrition and/or in creating an acidic microenvironment; LIP5 and LIP8 are expressed at all stages of both mucosal and systemic infection
C4_02270C_A	BFR1	-1.68422	9.58164e-09	6.27825e-08	Protein involved in the maintenance of normal ploidy; S. cerevisiae ortholog cofers Brefeldin A resistance; stationary phase enriched protein; Spider biofilm repressed
C2_01000W_A	HGT7	-1.698	0.00361224	0.00877824	Putative MFS glucose transporter; glucose, fluconazole, Snf3 induced, expressed at high glucose; 20 member C. albicans glucose transporter family; 12 TM regions predicted; flow model biofilm induced; Spider biofilm repressed
C1_01700W_A	ARP8	-1.71234	4.07723e-06	1.8401e-05	Putative chromatin-remodeling enzyme complex protein; mutation confers hypersensitivity to toxic ergosterol analog, and to amphotericin B; rat catheter biofilm induced
CR_09190C_A		-1.71925	2.33038e-06	1.08904e-05	Putative phytanoyl-CoA dioxygenase family protein; mutation confers hypersensitivity to 5-fluorocytosine (5-FC), 5-fluorouracil (5-FU), and tubercidin (7-deazaadenosine); induced by nitric oxide
C3_02490C_A	STH1	-1.74934	5.80359e-08	3.48553e-07	Putative ATP-dependent helicase, component of the RSC chromatin remodeling complex; essential gene; induced by nitric oxide
C5_02300C_A	RET2	-1.74972	1.02731e-12	1.01941e-11	Delta subunit of the coatomer complex (COPI); coats Golgi-derived transport vesicles; involved in retrograde transport between Golgi and ER; interacts with Crk1 in the two-hybrid system; Spider biofilm repressed
C4_05150W_A	VAC8	-1.75208	5.11382e-05	0.000188033	Protein involved in vacuolar inheritance; required for hyphal growth; contains armadillo repeats
CR_03860C_A		-1.75777	6.83894e-11	5.69176e-10	Putative protein similar to S. cerevisiae Mgr3p, a subunit of the i-AAA protease supercomplex that degrades misfolded mitochondrial proteins
C4_04870C_A		-1.77228	4.44128e-11	3.8195e-10	Ortholog(s) have RNA binding, chromatin binding, mRNA binding activity
C6_00300C_A	STV1	-1.77362	6.31786e-08	3.7688e-07	Predicted subunit a of vacuolar proton-translocating ATPase V0 domain, Golgi isoform
CR_07250C_A		-1.78313	0.0474047	0.0842267	Predicted long-chain-alcohol oxidase; Spider biofilm induced
CR_01210C_A	HSE1	-1.78389	0.000416804	0.00127575	ESCRT-0 complex subunit; SH3-domain-containing protein
C1_11850W_A		-1.78864	0.00621044	0.0142321	Protein of unknown function; Hap43-repressed gene; mRNA binds to She3; repressed in hyphae; Efg1 and Efh1 regulated; 5'-UTR intron; induced by Mnl1 under weak acid stress; rat catheter biofilm induced
C2_08310W_A	TIM22	-1.79119	0.00862941	0.0191449	Mitochondrial inner membrane protein; predicted role in protein import; Hap43-repressed gene; flow model biofilm induced; Spider biofilm repressed
C6_02860W_A	STE23	-1.79492	4.79469e-10	3.64726e-09	Ortholog of S. cerevisiae Ste23 metalloprotease; role in N-terminal processing of pro-a-factor to the mature form; Tn mutation affects filamentous growth; Spider biofilm induced
C6_01750C_A		-1.79934	1.70646e-06	8.12799e-06	Ortholog of S. cerevisiae : BUD17, C. glabrata CBS138 : CAGL0M10725g, C. dubliniensis CD36 : Cd36_61840, C. parapsilosis CDC317 : CPAR2_602630 and C. auris B8441 : B9J08_005378
C3_06620W_A	FUN31	-1.802	0.000850063	0.00241338	Putative PAS kinase involved in cell wall damage response; similar to S. cerevisiae Psk1p, a putative serine/threonine protein kinase; induced by Mnl1 under weak acid stress; rat catheter and Spider biofilm induced
C5_04860C_A		-1.81867	0.00021684	0.000705927	Ortholog(s) have role in endoplasmic reticulum to Golgi vesicle-mediated transport, retrograde transport, endosome to Golgi
C4_05160C_A		-1.82029	5.32086e-06	2.36008e-05	Has domain(s) with predicted role in protein transport, vacuolar transport
C1_08360C_A	OLE1	-1.83442	2.82007e-13	2.99517e-12	Fatty acid desaturase, essential protein involved in oleic acid synthesis; required for aerobic hyphal growth and chlamydospore formation; subject to hypoxic regulation; fluconazole-induced; caspofungin repressed; Hap43p-induced
CR_05090C_A	HGT9	-1.8369	0.310804	0.408267	Putative glucose transporter of the major facilitator superfamily; the C. albicans glucose transporter family comprises 20 members; 12 probable membrane-spanning segments; induced at low (0.2%, compared to 2%) glucose in rich media; intron
CR_07860C_A	ASF1	-1.84247	0.00379489	0.00914467	Protein similar to S. cerevisiae Asf1p, a chromatin assembly complex component; likely to be essential for growth, based on an insertional mutagenesis strategy
C6_04110W_A		-1.84791	1.1359e-05	4.77169e-05	Ortholog(s) have L-arginine transmembrane transporter activity, L-aspartate transmembrane transporter activity and L-glutamate transmembrane transporter activity, more
C7_00990W_A	RPP0	-1.85921	1.73039e-11	1.55735e-10	Putative ribosomal protein; antigenic in mouse; repressed upon phagocytosis by murine macrophage; induced by Tbf1; overlaps orf19.7014; Spider biofilm repressed
C2_03960W_A	RPL39	-1.86126	9.53425e-17	1.36658e-15	Ribosomal protein L39; transcript induced upon germ tube formation; colony morphology-related gene regulation by Ssn6; Hap43-induced
CR_02640W_A	RFG1	-1.88498	0.000242149	0.000781306	HMG domain transcriptional repressor of filamentous growth and hyphal genes; in Tup1-dependent and -independent pathways; binds DNA; transcript not regulated by oxygen or serum; not responsible for hypoxic repression; Spider biofilm induced
C3_04500C_A	RPL19A	-1.90756	3.36219e-16	4.57554e-15	Ribosomal protein L19; repressed upon phagocytosis by murine macrophages; Hap43-induced gene; Spider biofilm repressed
CR_02390W_A		-1.91792	2.30031e-06	1.07661e-05	Ortholog(s) have protein phosphatase 1 binding, protein phosphatase regulator activity and role in chromosome segregation, regulation of phosphoprotein phosphatase activity
C7_01000C_A		-1.92213	0.128615	0.196978	Putative protein of unknown function; transcription is positively regulated by Tbf1p; overlaps orf19.7015
C3_05390C_A	GPI1	-1.92594	0.00792322	0.0177178	Putative protein of GPI synthesis; expression is reduced in a fluconazole-resistant isolate
C7_00970C_A	YOX1	-1.94519	0.108275	0.169831	Putative homeodomain-containing transcription factor; transcriptional repressor; periodic mRNA expression, peak at cell-cycle G1/S phase
C5_01820W_A	STI1	-1.97132	8.78542e-07	4.34847e-06	Protein that interacts with Cdc37 and Crk1 in two-hybrid; may be involved in Cdc37 chaperone activity; soluble protein in hyphae; protein in exponential and stationary phase yeast cultures; YNB biofilm induced; Spider biofilm induced
CR_00760C_A	HYR4	-1.98864	2.01937e-09	1.43889e-08	Putative GPI-anchored adhesin-like protein; Rim101-repressed; constitutive expression independent of MTL or white-opaque status
CR_08830W_A		-1.98956	0.0112089	0.0240825	Protein of unknown function; Spider biofilm induced
C5_01680C_A	CCN1	-1.98957	0.00273046	0.00683664	G1 cyclin; required for hyphal growth maintenance (not initiation); cell-cycle regulated transcription (G1/S); Cdc28p-Ccn1p initiates Cdc11p S394 phosphorylation on hyphal induction; expression in S. cerevisiae inhibits pheromone response
C2_03760C_A		-1.99155	0.000361741	0.00112558	Predicted protein kinase similar to S. cerevisiae Nnk1; implicated in proteasome function in S. cerevisiae; induced by Mnl1 under weak acid stress
C1_10550C_A	GCA2	-2.01468	0.0296256	0.0565479	Predicted extracellular glucoamylase; induced by ketoconazole; possibly essential, disruptants not obtained by UAU1 method; promotes biofilm matrix formation; Spider biofilm induced; Bcr1-induced in RPMI a/a biofilms
C6_02990W_A		-2.05305	9.74356e-06	4.12104e-05	Ortholog of C. dubliniensis CD36 : Cd36_63050 and Candida albicans WO-1 : CAWG_05094
CR_04930W_A	PEX14	-2.06576	3.32389e-05	0.000127047	Ortholog(s) have protein-macromolecule adaptor activity, role in protein import into peroxisome matrix, docking and Pex17p-Pex14p docking complex, peroxisomal importomer complex, peroxisomal membrane, peroxisome localization
C2_00790C_A		-2.10194	2.237e-08	1.40911e-07	Ortholog(s) have diacylglycerol kinase activity and role in phosphatidic acid biosynthetic process, regulation of isopentenyl diphosphate biosynthetic process, mevalonate pathway
C4_02490W_A	ZCF15	-2.16411	6.46573e-09	4.3282e-08	Predicted Zn(II)2Cys6 transcription factor of unknown function; rat catheter biofilm induced
C6_03470W_A		-2.21613	3.79577e-16	5.12057e-15	Putative phosphatidylinositol transfer protein; possibly an essential gene, disruptants not obtained by UAU1 method
C5_01250W_A	GPR1	-2.36191	0.00122014	0.00333855	Plasma membrane G-protein-coupled receptor of the cAMP-PKA pathway; detects lactate and triggers signaling pathway that regulates beta-glucan masking and immune evasion; binds Gpa2; regulates HWP1 and ECE1; required for WT hyphal growth
C3_04930C_A	HGT4	-2.39406	9.77574e-11	7.94375e-10	Glucose and galactose sensor; fermentation, filamentation, virulence roles; 20-member glucose transporter family; extended C terminus; high-glucose repressed; macrophage induced; flow model biofilm repressed; Spider biofilm induced
C5_05200C_A		-2.4466	1.96574e-12	1.91985e-11	Putative protein of unknown function; Hap43p-repressed gene; S. cerevisiae ortholog YHR045W localizes to the endoplasmic reticulum
C4_06340W_A	2001-08-01	-2.52124	4.94448e-15	6.07464e-14	Putative Argonaute protein involved in RNA silencing; hyphal-induced expression; regulated by Cyr1, Ras1, Efg1, Nrg1, Tup1; rat catheter biofilm repressed
C7_00730W_A	MET28	-2.55238	1.19689e-06	5.81265e-06	Predicted bZIP domain-containing transcription factor; protein induced during the mating process; possibly essential, disruptants not obtained by UAU1 method; Hap43-repressed; rat catheter biofilm induced
C2_09960W_A		-2.56148	9.81501e-12	8.99032e-11	Ortholog(s) have thiosulfate sulfurtransferase activity and role in tRNA wobble position uridine thiolation, tRNA wobble uridine modification
C1_05010C_A		-2.68683	3.191e-14	3.69321e-13	Ortholog(s) have role in cellular zinc ion homeostasis
C2_01210C_A	HNM1	-2.69192	2.48168e-09	1.74422e-08	Putative choline/ethanolamine transporter; mutation confers hypersensitivity to toxic ergosterol analog; colony morphology-related gene regulation by Ssn6; clade-associated gene expression
C5_05210W_A		-2.70306	2.13986e-30	8.17901e-29	Planktonic growth-induced gene
C6_03560W_A	POX1	-2.74358	3.26873e-09	2.26651e-08	Predicted acyl-CoA oxidase; regulated upon white-opaque switch; upregulated upon phagocytosis; Spider biofilm induced
C3_01300C_A	NCE103	-2.8367	3.77497e-05	0.000142528	Carbonic anhydrase; converts of CO2 to bicarbonate; essential for virulence in host niches with limited CO2, normal white-opaque switch; Mnl1-induced in weak acid stress; Hap43-induced gene; F-12/CO2, rat catheter, Spider biofilm induced
CR_03730C_A		-2.84192	2.52753e-05	9.88034e-05	Predicted transmembrane transporter; rat catheter and Spider biofilm induced
C4_05880W_A	GAT1	-3.05894	3.7734e-15	4.72018e-14	GATA-type transcription factor; regulator of nitrogen utilization; required for nitrogen catabolite repression and utilization of isoleucine, tyrosine and tryptophan N sources; required for virulence in a mouse systemic infection model
C1_05000W_A	RHD1	-3.06922	2.65078e-10	2.07505e-09	Putative beta-mannosyltransferase required for the addition of beta-mannose to the acid-labile fraction of cell wall phosphopeptidomannan; 9-gene family memebr; regulated on yeast-hypha and white-opaque switches; Spider biofilm repressed
C1_13850C_A	DAL7	-3.23827	1.70505e-08	1.09067e-07	Putative allantoate permease; mutant is viable
C1_11480W_A	PHO84	-3.27242	5.84514e-22	1.34048e-20	High-affinity phosphate transporter; transcript regulated by white-opaque switch; Hog1, ciclopirox olamine or alkaline induced; caspofungin, stress repressed; required for normal TORC1 function
C3_07730W_A	WOR4	-3.44224	5.82659e-21	1.19861e-19	Predicted C2H2 zinc finger protein, involved in transcriptional regulation of white-opaque phenotypic switching; activator of the opaque cell type
CR_02540W_A	CHO2	-6.39693	6.66626e-75	1.87625e-72	Phosphatidyl-ethanolamine N-methyltransferase; fungal-specific (no human or murine homolog); amphotericin B repressed; Hap43p-induced gene
C1_04300C_A	SSA2	-6.72385	2.35735e-16	3.24372e-15	HSP70 family chaperone; cell wall fractions; antigenic; beta-defensin peptides impport; ATPase domain binds histatin 5; at hyphal surface, not yeast; farnesol-repressed in biofilm; flow model, Spider biofilm repressed; caspofungin repressed
C2_08880W_A	BUD20	-6.82194	0.00777434	0.0174163	Protein similar to S. cerevisiae Bud20p, which affects bud site selection; transposon mutation affects filamentous growth
CR_08820C_A	TAR1	-8.32291	NA	NA	Ortholog of S. cerevisiae Tar1p; Transcript Antisense to Ribosomal RNA; encoded within the 25S rRNA gene on the opposite strand; induced by Tbf1
